# Supplementary material for: Molecular evidence provides new insights into the evolutionary origin of an ancient traditional Chinese medicine, the domesticated “Baizhi”
Source: Front Plant Sci. 2024 May 8;15:1388586. doi: 10.3389/fpls.2024.1388586 (PMC11110842; doi:10.3389/fpls.2024.1388586)
Supplement: Supplementary file 1 [file Table_1.xlsx]

## Sheet: Sheet1
Table S1. Accession no. of 55 ITS sequences used to reconstruct the phylogenetic trees
Species (Landraces)	Accession no.	Note
Angelica acutiloba	AB569093
	AB697602
	AJ131291
Angelica anomala	JX022893
	MH188439
	MH188440
Angelica biserrata	KC812810
Angelica cartilaginomarginata	JX022901
Angelica cartilaginomarginata var. foliosa	JX022906
Angelica dahurica var. dahurica	OR251502	Haplotype 2
	OR251504	Haplotpye 3
	AJ131292
	JX022904
	JX022905
	JX022940
	MH188433
Angelica dahurica var. formosana	OR251501	Haplotpye 5
	JX022910
Angelica decursiva	AJ131293
	DQ132872
	JX022912
Angelica gigas	AJ131290
	JX022913
Angelica kangdingensis	JX022914
	JX022915
	JX022916
	JX022917
Angelica laxifoliata	JX022918
	JX022919
	JX022920
Angelica maowenensis	JX022922
	JX022923
	JX022924
Angelica megaphylla	JX022934
	JX022935
Angelica morii	JX022925
	JX022926
Angelica nitida	JX022927
Angelica omeiensis	JX022928
Angelica polymorpha	JX022929
Angelica porphyrocaulis	OR251503	Haplotype 1
	JX022930
Angelica pseudoselinum	JX022931
	JX022932
	JX022933
Angelica tianmuensis	JX022937
Angelica tsinlingensis	JX022938
Angelica valida	JX022939
Hangbaizhi' landraces	OR251505	Haplotpye 4
Chuanbaizhi' landraces	OR251505
Qibaizhi' landraces	OR251505
Yubaizhi' landraces	OR251505
Coriandrum sativum	HQ377205
Foeniculum vulgare	AY551289
	HQ377213
