# Supplementary material for: Molecular evidence provides new insights into the evolutionary origin of an ancient traditional Chinese medicine, the domesticated “Baizhi”
Source: Front Plant Sci. 2024 May 8;15:1388586. doi: 10.3389/fpls.2024.1388586 (PMC11110842; doi:10.3389/fpls.2024.1388586)
Supplement: Supplementary file 2 [file Table_2.xlsx]

## Sheet: Sheet1
Table S2. Accession no. of 65 plastid genomes used to reconstruct the phylogenetic trees
Species (Landraces)	Accession no.	Note
‘Chuanbaizhi’ landrace	OR209153	GY16
	OR209152	GY4
	OR209158	SN15
	OR209159	SN38
‘Hangbaizhi’ landrace	OR209156	PA26
	OR209157	PA29
‘Qibaizhi’ landrace	OR209144	AG29
	OR209145	AG37
‘Yubaizhi’ landrace	OR209151	CG10
	OR209150	CG5
	OR209161	YZ12
	OR209162	YZ27
Angelica acutiloba	KT963036
	KX352468
	NC029391
Angelica anomala	MT921977
Angelica apaensis	MT921966
Angelica biserrata	MT921960
	MW284876
Angelica cartilaginomarginata	MT921976
Angelica cartilaginomarginata var. foliosa	MT921959
Angelica dahurica var. dahurica	OR209146	AS7
	OR209148	BX5
	OR209149	CD25
	OR209154	HEB18
	OR209155	KS12
	KT963037
	MT921972
	MT921974
	MT921978
	MT921979
	MT921980
	NC029392
Angelica dahurica var. formosana	MT921971
	OR209160	TW01
Angelica decursiva	KT781591
	MT921964
Angelica gigas cultivar Manchu	KX118044
	MH793272
Angelica gigas	KT963038
	MT921985
	NC029393
Angelica kangdingensis	MT921965
Angelica laxifoliata	MH180258
	MT921969
	NC040122
Angelica maowenensis	MT921967
Angelica megaphylla	MT921962
Angelica morii	MT921982
Angelica nitida	MF594405
	MT921975
Angelica omeiensis	MT921970
Angelica polymorpha	MH260705
	MT921961
	NC041580
Angelica porphyrocaulis	OR209147	BJ16
	MT921973
Angelica pseudoselinum	MT921968
Angelica sp.	PN1X278
Angelica sylvestris	MN275034
	NC051890
Angelica tianmuensis	MT921958
Angelica tsinlingensis	MT921981
Angelica valida	MT921963
Foeniculum vulgare	KR011054
